# Supplementary material for: Polymer-Coated Nanoparticles for Therapeutic and Diagnostic Non-10B Enriched Polymer-Coated Boron Carbon Oxynitride (BCNO) Nanoparticles as Potent BNCT Drug
Source: Nanomaterials (Basel). 2021 Nov 2;11(11):2936. doi: 10.3390/nano11112936 (PMC8618246; doi:10.3390/nano11112936)
Supplement: Supplementary file 1 [file nanomaterials-11-02936-s001.zip]

Archive with 1 entries (1 files):
- nanomaterials-1407018-supplementary.pdf
